# Supplementary material for: Development of in-house fully residual deep convolutional neural network-based segmentation software for the male pelvic CT
Source: Radiat Oncol. 2021 Jul 22;16:135. doi: 10.1186/s13014-021-01867-6 (PMC8299691; doi:10.1186/s13014-021-01867-6)
Supplement: Supplementary file 1 — Additional file 1. Data summary in Experiments 1, 2 and 3. [file 13014_2021_1867_MOESM1_ESM.xlsx]

## Sheet: Ex1_all
	Prostate			SV			RECTO			BLADO
Patient No.	90	180	270	90	180	270	90	180	270	90	180	270
1	0.608719	0.840087	0.849659	0.386566	0.797792	0.817323	0.757628	0.887819	0.868237	0.757559	0.955491	0.95947
2	0.622632	0.848344	0.857484	0.284731	0.815848	0.761244	0.799518	0.884518	0.887629	0.812989	0.938567	0.956689
3	0.704586	0.876843	0.899719	0.180418	0.754668	0.751634	0.75494	0.908274	0.854973	0.767188	0.93494	0.935489
4	0.631012	0.916991	0.944395	0.205706	0.710896	0.747297	0.727977	0.850946	0.86496	0.747166	0.923597	0.925528
5	0.688256	0.850457	0.92881	0.247783	0.736345	0.81577	0.815247	0.896826	0.89508	0.822301	0.931744	0.945482
6	0.588048	0.842079	0.839222	0.120295	0.495957	0.588798	0.689957	0.817669	0.819975	0.79009	0.946058	0.958903
7	0.636248	0.894439	0.917148	0.252048	0.781012	0.82453	0.794841	0.885339	0.933197	0.911243	0.978211	0.979911
8	0.635869	0.8488	0.821562	0.143896	0.468862	0.542324	0.76918	0.909217	0.918741	0.807942	0.933961	0.93782
9	0.64471	0.894141	0.893794	0.392775	0.784887	0.815046	0.812302	0.87707	0.887794	0.815173	0.947414	0.951435
10	0.625813	0.76487	0.764073	0.184425	0.752605	0.746803	0.749556	0.904801	0.893806	0.745071	0.901551	0.902231
11	0.632526	0.86321	0.898133	0.293561	0.769928	0.760872	0.814716	0.89556	0.892856	0.747914	0.932035	0.956012
12	0.544357	0.842492	0.84515	0.38784	0.862254	0.893276	0.745944	0.907097	0.933021	0.7972	0.938861	0.936085
13	0.579873	0.843817	0.860675	0.390131	0.877748	0.871385	0.77599	0.891264	0.864662	0.761663	0.932983	0.945965
14	0.719758	0.866085	0.900909	0.334835	0.737765	0.779544	0.827971	0.893713	0.888346	0.766071	0.911395	0.932963
15	0.484842	0.865785	0.86343	0.148314	0.638647	0.766784	0.772066	0.829924	0.841131	0.849277	0.969394	0.973249
16	0.675868	0.87944	0.894901	0.156115	0.56454	0.520512	0.809401	0.916993	0.920228	0.821846	0.954068	0.956725
17	0.603133	0.850671	0.857818	0.180613	0.774575	0.827476	0.818386	0.912519	0.937921	0.754962	0.947185	0.959082
18	0.647887	0.841692	0.850196	0.235276	0.67702	0.735678	0.812268	0.880619	0.896582	0.837014	0.949203	0.945459
19	0.621167	0.855278	0.871427	0.361448	0.743354	0.829048	0.820281	0.863979	0.878449	0.787283	0.94031	0.947093
20	0.707973	0.910271	0.912451	0.167087	0.717485	0.662668	0.814178	0.927831	0.900793	0.847148	0.952662	0.960543
21	0.500931	0.801811	0.810027	0.199023	0.476016	0.651868	0.739851	0.81709	0.781998	0.875063	0.966022	0.9675
22	0.704663	0.899125	0.89518	0.269748	0.824742	0.811572	0.748717	0.886398	0.910022	0.866956	0.965865	0.968394
23	0.587399	0.881871	0.859094	0.237991	0.72549	0.741758	0.810846	0.905406	0.906966	0.822711	0.950751	0.958298
24	0.580436	0.857199	0.846255	0.156159	0.613903	0.597597	0.754951	0.832919	0.859514	0.854073	0.96844	0.96879
25	0.621723	0.921802	0.929386	0.378002	0.861673	0.844173	0.796516	0.884137	0.91182	0.808135	0.947949	0.946151
26	0.685833	0.862435	0.909158	0.362045	0.779984	0.784829	0.778244	0.867438	0.896965	0.791058	0.950888	0.962099
27	0.576719	0.853875	0.895896	0.213054	0.734361	0.737744	0.802619	0.869836	0.909706	0.809868	0.955979	0.96749
28	0.662834	0.876346	0.895211	0.257971	0.803016	0.826119	0.81123	0.935916	0.918689	0.816489	0.963975	0.967166
29	0.456685	0.743392	0.727571	0.221215	0.71538	0.717894	0.807162	0.862562	0.892296	0.867395	0.95847	0.969181
30	0.601901	0.858339	0.862676	0.488336	0.855124	0.890306	0.830746	0.911369	0.92593	0.734174	0.880726	0.907687
31	0.602484	0.847543	0.856083	0.323176	0.779221	0.727491	0.815522	0.909377	0.935881	0.783117	0.954374	0.966957
32	0.586027	0.804696	0.822224	0.371932	0.734334	0.763606	0.766115	0.90021	0.910899	0.822113	0.948685	0.948459
33	0.596067	0.843111	0.880972	0.188144	0.650217	0.679138	0.787451	0.901207	0.896257	0.803902	0.931796	0.946803
34	0.644557	0.810975	0.777522	0.356909	0.728535	0.743224	0.866219	0.936001	0.938663	0.798557	0.920103	0.936088
35	0.680585	0.876046	0.898801	0.415328	0.651043	0.759354	0.738906	0.752064	0.810597	0.804181	0.945809	0.943545
36	0.526481	0.805646	0.842951	0.138446	0.660698	0.650587	0.796125	0.880902	0.881457	0.850148	0.961616	0.969606
37	0.601611	0.866102	0.880471	0.209372	0.697815	0.742397	0.6959	0.84468	0.874676	0.815936	0.955115	0.960744
38	0.73904	0.86958	0.893881	0.359639	0.819575	0.84128	0.752706	0.834075	0.84316	0.838893	0.95274	0.959362
39	0.578448	0.833781	0.828314	0.181648	0.739962	0.691971	0.566135	0.776686	0.811456	0.794804	0.94122	0.943693
40	0.501903	0.853731	0.85164	0.104306	0.646368	0.673133	0.614951	0.81395	0.816366	0.853873	0.963818	0.968441
41	0.611	0.905622	0.904899	0.250609	0.749316	0.716089	0.764129	0.862022	0.895513	0.90093	0.973291	0.977648
42	0.661426	0.910354	0.928836	0.212542	0.539207	0.476421	0.722551	0.854453	0.858405	0.699486	0.852046	0.875506
43	0.660752	0.774458	0.819632	0.0690593	0.34957	0.522081	0.732609	0.84384	0.85575	0.788032	0.905892	0.916101
44	0.706579	0.894472	0.911172	0.482609	0.872485	0.885803	0.809035	0.932833	0.904478	0.809539	0.963333	0.964254
45	0.642261	0.892031	0.909601	0.276164	0.691513	0.792913	0.774569	0.880978	0.855975	0.735426	0.958121	0.960819
46	0.679516	0.902366	0.904153	0.283654	0.820954	0.815396	0.784693	0.853346	0.849733	0.825411	0.953371	0.955241
47	0.596253	0.854004	0.871503	0.286637	0.66547	0.764398	0.802788	0.898306	0.925932	0.856336	0.962642	0.965857
48	0.59675	0.841921	0.845457	0.164633	0.407845	0.62902	0.773808	0.846198	0.868867	0.884759	0.974114	0.97411
49	0.560664	0.829597	0.864105	0.155097	0.71389	0.733541	0.794621	0.900498	0.880608	0.894135	0.968618	0.970131
50	0.57877	0.866485	0.868627	0.344878	0.739346	0.797995	0.815	0.92452	0.904169	0.858033	0.974025	0.974705
51	0.555989	0.842854	0.852571	0.282276	0.807259	0.793018	0.816985	0.891272	0.920579	0.863026	0.96746	0.969426
52	0.651633	0.908161	0.918459	0.259782	0.759711	0.810062	0.837952	0.872742	0.925093	0.870495	0.970834	0.97313
53	0.673697	0.863805	0.833457	0.336638	0.743547	0.813865	0.775255	0.91915	0.927678	0.807183	0.953014	0.95468
54	0.662099	0.835274	0.824891	0.360999	0.835452	0.785363	0.806611	0.924762	0.901627	0.787078	0.930642	0.92489
55	0.69811	0.875143	0.861882	0.431566	0.815612	0.810354	0.81491	0.90686	0.91006	0.643646	0.880817	0.890386
56	0.49141	0.794405	0.822437	0.158694	0.626929	0.646979	0.761777	0.859045	0.896836	0.855373	0.968864	0.968649
57	0.525745	0.835455	0.800808	0.374695	0.835724	0.803809	0.75673	0.899236	0.897243	0.769127	0.950181	0.951492
58	0.640912	0.870558	0.873373	0.203787	0.612148	0.676902	0.80188	0.918692	0.904842	0.793957	0.956423	0.960498
59	0.647365	0.882571	0.893948	0.283305	0.726675	0.728249	0.809019	0.915375	0.91606	0.767195	0.954499	0.966308
60	0.637744	0.872194	0.888939	0.343814	0.829338	0.678365	0.82023	0.89543	0.903227	0.808124	0.950056	0.95028
61	0.668946	0.860742	0.858765	0.348276	0.872148	0.901371	0.652881	0.784692	0.81188	0.88838	0.973533	0.977451
62	0.703192	0.858394	0.855407	0.370845	0.810166	0.800501	0.823839	0.909365	0.920174	0.803104	0.949724	0.952777
63	0.612716	0.859829	0.844453	0.417695	0.849097	0.817678	0.795327	0.890235	0.901243	0.882895	0.965306	0.950206
64	0.651478	0.88147	0.864623	0.235377	0.713696	0.639786	0.660047	0.823264	0.828406	0.747486	0.888231	0.893981
65	0.547612	0.856695	0.872392	0.187264	0.652127	0.756559	0.825666	0.893832	0.921738	0.85183	0.974108	0.972771
66	0.586514	0.888283	0.871269	0.263125	0.735328	0.720949	0.780885	0.903302	0.909272	0.862062	0.970196	0.974027
67	0.454401	0.825986	0.803173	0.208874	0.776414	0.780333	0.778288	0.895297	0.878942	0.870859	0.975486	0.976557
68	0.585361	0.80656	0.815999	0.220065	0.557044	0.562319	0.818567	0.912326	0.923038	0.7997	0.921598	0.935886
69	0.526569	0.823016	0.814495	0.359578	0.849129	0.871072	0.626709	0.759213	0.729085	0.697399	0.829999	0.888174
70	0.635929	0.882241	0.90412	0.292409	0.794995	0.774644	0.83021	0.913169	0.897299	0.789753	0.954605	0.961093
71	0.580083	0.833529	0.856437	0.237079	0.613795	0.704276	0.796925	0.822952	0.826794	0.756083	0.700484	0.73988
72	0.57684	0.857052	0.869352	0.138586	0.740206	0.738028	0.762005	0.864527	0.886911	0.681391	0.865767	0.79591
73	0.605871	0.816337	0.848561	0.361718	0.762669	0.786283	0.820826	0.890613	0.910575	0.849813	0.96557	0.967774
74	0.749286	0.862696	0.886383	0.441515	0.822511	0.825378	0.817345	0.917081	0.912651	0.756538	0.899763	0.898564
75	0.552599	0.885872	0.888874	0.205797	0.717818	0.766227	0.755337	0.886844	0.910562	0.897331	0.971874	0.976665
76	0.609247	0.808082	0.840932	0.465192	0.837961	0.830316	0.75675	0.838256	0.868775	0.894122	0.969755	0.973353
77	0.587371	0.84353	0.850884	0.393304	0.569378	0.664094	0.810552	0.917077	0.923969	0.879618	0.975177	0.978969
78	0.634849	0.914042	0.90516	0.220276	0.850549	0.849567	0.741384	0.892287	0.889451	0.902399	0.964481	0.970716
79	0.740427	0.904881	0.87796	0.297726	0.74266	0.718622	0.825951	0.94009	0.906233	0.8274	0.971199	0.958061
80	0.599746	0.788074	0.794606	0.168828	0.406665	0.319972	0.698976	0.783744	0.773378	0.808235	0.902138	0.920221
81	0.524837	0.873851	0.874215	0.334538	0.817886	0.856028	0.801722	0.910401	0.912874	0.874549	0.979449	0.982148
82	0.583954	0.873638	0.914399	0.435105	0.889711	0.906865	0.779557	0.906699	0.909681	0.823335	0.970252	0.973606
83	0.554437	0.87007	0.861549	0.190579	0.705707	0.77759	0.781801	0.922138	0.91659	0.91434	0.978103	0.979305
84	0.53535	0.863725	0.852899	0.215504	0.620109	0.765618	0.799366	0.874452	0.927837	0.837351	0.973974	0.974987
85	0.639602	0.867254	0.864692	0.271133	0.776105	0.785276	0.815833	0.880603	0.918005	0.887744	0.969952	0.971833
86	0.612613	0.794734	0.825079	0.214831	0.60224	0.719387	0.808522	0.890218	0.910576	0.81241	0.939486	0.959485
87	0.538637	0.89577	0.879991	0.300904	0.85114	0.895199	0.782322	0.897019	0.899278	0.882553	0.973723	0.971642
88	0.67081	0.873261	0.88802	0.192184	0.665599	0.711732	0.808301	0.927095	0.922852	0.839126	0.970659	0.970515
89	0.473098	0.796704	0.797683	0.172995	0.701405	0.670238	0.809074	0.829094	0.825539	0.897972	0.968227	0.971577
90	0.643106	0.877134	0.883774	0.26489	0.844444	0.790301	0.806695	0.892672	0.898363	0.791936	0.943628	0.96104
average	0.612264	0.856204	0.864435	0.271933	0.725004	0.74801	0.779001	0.880359	0.887626	0.817595	0.944763	0.950176
Median	0.611807	0.860286	0.864364	0.261454	0.740084	0.764002	0.795726	0.891268	0.897831	0.815555	0.954221	0.959992
SD	0.064461	0.0353243	0.0389068	0.0955668	0.113108	0.0997607	0.0505905	0.0403019	0.03972	0.05461	0.0388219	0.0359011
min	0.454401	0.743392	0.727571	0.0690593	0.34957	0.319972	0.566135	0.752064	0.729085	0.643646	0.700484	0.73988
max	0.749286	0.921802	0.944395	0.488336	0.889711	0.906865	0.866219	0.94009	0.938663	0.91434	0.979449	0.982148
interquartile_25%	0.579046	0.841749	0.845227	0.193894	0.665502	0.712822	0.756969	0.862157	0.868798	0.788462	0.938641	0.945602
interquartile_75%	0.651594	0.877061	0.894663	0.35891	0.814251	0.814751	0.812294	0.908981	0.912818	0.857609	0.968574	0.97

## Sheet: Ex2_all
	DICE_prostate				DICE_sv				DICE_recto				DICE_blado
Patient No.	ROI: 1	ROI: 2	ROI: 3	ROI: 4	ROI: 1	ROI: 2	ROI: 3	ROI: 4	ROI: 1	ROI: 2	ROI: 3	ROI: 4	ROI: 1	ROI: 2	ROI: 3	ROI: 4
1	0.853798	0.825734	0.815808	0.849659	0.769231	0.77857	0.803557	0.817323	0.863315	0.881408	0.876202	0.868237	0.959408	0.944402	0.947461	0.95947
2	0.862897	0.902518	0.844756	0.857484	0.794625	0.786752	0.784409	0.761244	0.904696	0.910749	0.896419	0.887629	0.960306	0.961116	0.949741	0.956689
3	0.878871	0.844527	0.895344	0.899719	0.811111	0.74508	0.786588	0.751634	0.912105	0.914988	0.878619	0.854973	0.925648	0.935718	0.936015	0.935489
4	0.92481	0.896686	0.926663	0.944395	0.672752	0.749712	0.767288	0.747297	0.873588	0.863683	0.857269	0.86496	0.921127	0.930865	0.920744	0.925528
5	0.889797	0.919143	0.936409	0.92881	0.7918	0.802244	0.857444	0.81577	0.903403	0.898091	0.891234	0.89508	0.94388	0.944974	0.94162	0.945482
6	0.83557	0.779009	0.855848	0.839222	0.453737	0.33787	0.520842	0.588798	0.81446	0.82825	0.79636	0.819975	0.946133	0.947865	0.952145	0.958903
7	0.921461	0.913864	0.912392	0.917148	0.807478	0.757167	0.822118	0.82453	0.923164	0.937526	0.934501	0.933197	0.98035	0.979244	0.97936	0.979911
8	0.842492	0.847463	0.82448	0.821562	0.566087	0.483333	0.500587	0.542324	0.919343	0.927944	0.919429	0.918741	0.931837	0.946344	0.923938	0.93782
9	0.872302	0.88976	0.876355	0.893794	0.833835	0.842025	0.821137	0.815046	0.889692	0.894893	0.871251	0.887794	0.950184	0.951593	0.946228	0.951435
10	0.788331	0.645636	0.679948	0.764073	0.760953	0.74745	0.779052	0.746803	0.910055	0.912786	0.904782	0.893806	0.901178	0.898474	0.871813	0.902231
11	0.890869	0.890749	0.909805	0.898133	0.82241	0.752425	0.778265	0.760872	0.925823	0.890411	0.893228	0.892856	0.945328	0.952357	0.952692	0.956012
12	0.875337	0.842031	0.838423	0.84515	0.850412	0.881466	0.863731	0.893276	0.914644	0.931133	0.936142	0.933021	0.954923	0.943759	0.93302	0.936085
13	0.861908	0.872469	0.827127	0.860675	0.92318	0.841138	0.870054	0.871385	0.884007	0.885202	0.876799	0.864662	0.947554	0.923249	0.918564	0.945965
14	0.88126	0.906704	0.906651	0.900909	0.791867	0.790343	0.777108	0.779544	0.885861	0.89503	0.907976	0.888346	0.939773	0.928044	0.933931	0.932963
15	0.890363	0.913538	0.874903	0.86343	0.797425	0.763399	0.783732	0.766784	0.905407	0.813628	0.837546	0.841131	0.971896	0.972142	0.972036	0.973249
16	0.893887	0.886511	0.878436	0.894901	0.534219	0.49406	0.545758	0.520512	0.887919	0.937418	0.925	0.920228	0.951747	0.958771	0.954376	0.956725
17	0.872069	0.88052	0.883757	0.857818	0.796637	0.778311	0.790698	0.827476	0.883877	0.912465	0.91832	0.937921	0.968732	0.960497	0.919722	0.959082
18	0.834268	0.854856	0.877551	0.850196	0.760838	0.669346	0.753251	0.735678	0.900212	0.893148	0.924982	0.896582	0.952641	0.953614	0.952425	0.945459
19	0.865687	0.864842	0.856887	0.871427	0.796581	0.721355	0.785276	0.829048	0.889522	0.883899	0.895028	0.878449	0.941486	0.928874	0.947682	0.947093
20	0.902173	0.910015	0.916396	0.912451	0.761727	0.706317	0.676403	0.662668	0.908881	0.92987	0.943218	0.900793	0.959527	0.960727	0.961184	0.960543
21	0.833304	0.819801	0.785531	0.810027	0.546451	0.553171	0.488878	0.651868	0.821308	0.82046	0.734715	0.781998	0.960815	0.962822	0.962972	0.9675
22	0.919934	0.896626	0.904781	0.89518	0.850272	0.833886	0.850179	0.811572	0.877186	0.895245	0.891315	0.910022	0.968159	0.964556	0.96833	0.968394
23	0.873408	0.862179	0.874512	0.859094	0.794625	0.784324	0.767001	0.741758	0.90133	0.908224	0.91238	0.906966	0.955302	0.954936	0.950411	0.958298
24	0.812801	0.831804	0.841499	0.846255	0.674069	0.718462	0.657286	0.597597	0.834603	0.851784	0.842661	0.859514	0.968605	0.971417	0.968146	0.96879
25	0.908305	0.91989	0.923236	0.929386	0.868699	0.856927	0.85254	0.844173	0.918391	0.91632	0.916861	0.91182	0.946736	0.946394	0.944177	0.946151
26	0.883093	0.881668	0.891339	0.909158	0.811465	0.796009	0.806829	0.784829	0.875301	0.885067	0.903238	0.896965	0.956017	0.959606	0.95478	0.962099
27	0.8976	0.873599	0.872331	0.895896	0.829022	0.81457	0.80075	0.737744	0.860612	0.872577	0.901306	0.909706	0.963843	0.968179	0.961882	0.96749
28	0.869077	0.897165	0.889561	0.895211	0.880547	0.878016	0.875333	0.826119	0.92978	0.934757	0.932952	0.918689	0.965057	0.9711	0.972011	0.967166
29	0.740409	0.750217	0.749406	0.727571	0.769341	0.740651	0.741613	0.717894	0.875786	0.863306	0.861448	0.892296	0.967016	0.966221	0.96424	0.969181
30	0.887999	0.871831	0.854946	0.862676	0.914803	0.902439	0.878692	0.890306	0.928192	0.930345	0.920498	0.92593	0.947514	0.907571	0.942328	0.907687
31	0.859348	0.850336	0.84064	0.856083	0.763965	0.79612	0.758556	0.727491	0.920501	0.912914	0.921841	0.935881	0.956846	0.957992	0.95726	0.966957
32	0.80395	0.818702	0.828181	0.822224	0.748016	0.771189	0.790474	0.763606	0.834239	0.876338	0.887438	0.910899	0.957875	0.958792	0.955584	0.948459
33	0.857059	0.834763	0.855165	0.880972	0.598643	0.589599	0.686737	0.679138	0.940749	0.927177	0.933961	0.896257	0.957763	0.942891	0.956712	0.946803
34	0.826953	0.828298	0.839134	0.777522	0.758598	0.706254	0.680056	0.743224	0.947029	0.940017	0.927055	0.938663	0.923598	0.912553	0.928918	0.936088
35	0.898859	0.892132	0.903754	0.898801	0.712822	0.780519	0.76223	0.759354	0.812747	0.805108	0.760501	0.810597	0.941496	0.945225	0.940651	0.943545
36	0.814502	0.861055	0.83542	0.842951	0.788183	0.616331	0.708347	0.650587	0.89375	0.882663	0.878424	0.881457	0.968093	0.972121	0.969945	0.969606
37	0.881016	0.870615	0.852227	0.880471	0.831169	0.735958	0.753713	0.742397	0.863658	0.854801	0.841164	0.874676	0.957749	0.961002	0.954452	0.960744
38	0.85857	0.883153	0.9013	0.893881	0.855281	0.831887	0.866093	0.84128	0.849375	0.852233	0.841756	0.84316	0.963971	0.955739	0.962965	0.959362
39	0.769182	0.847477	0.788947	0.828314	0.760514	0.570215	0.755785	0.691971	0.82001	0.718405	0.737825	0.811456	0.936218	0.93676	0.928342	0.943693
40	0.849177	0.851554	0.850436	0.85164	0.668452	0.691346	0.603398	0.673133	0.811297	0.803508	0.802093	0.816366	0.966445	0.966729	0.970166	0.968441
41	0.909268	0.910302	0.901405	0.904899	0.729554	0.72454	0.677147	0.716089	0.901687	0.889722	0.88149	0.895513	0.974512	0.975962	0.977766	0.977648
42	0.904842	0.902171	0.919977	0.928836	0.481814	0.457519	0.513239	0.476421	0.840866	0.855474	0.835288	0.858405	0.878704	0.844083	0.866653	0.875506
43	0.812874	0.832542	0.851223	0.819632	0.630379	0.669954	0.59974	0.522081	0.878821	0.867336	0.864688	0.85575	0.927017	0.923415	0.921473	0.916101
44	0.917617	0.908731	0.914534	0.911172	0.88926	0.88926	0.887417	0.885803	0.940787	0.918628	0.916237	0.904478	0.962642	0.965057	0.963156	0.964254
45	0.902739	0.928286	0.907705	0.909601	0.79741	0.719247	0.78163	0.792913	0.873191	0.889433	0.869288	0.855975	0.957887	0.964866	0.954343	0.960819
46	0.902215	0.895263	0.897361	0.904153	0.88128	0.849722	0.804384	0.815396	0.837717	0.835683	0.847821	0.849733	0.9553	0.960518	0.954724	0.955241
47	0.854347	0.888302	0.89762	0.871503	0.754923	0.738416	0.752118	0.764398	0.919505	0.908998	0.92042	0.925932	0.96781	0.964152	0.9688	0.965857
48	0.81559	0.822852	0.867295	0.845457	0.766558	0.741614	0.595727	0.62902	0.870271	0.864174	0.895797	0.868867	0.973205	0.973665	0.974379	0.97411
49	0.813814	0.859677	0.851768	0.864105	0.705678	0.720366	0.681065	0.733541	0.874863	0.904009	0.913493	0.880608	0.970931	0.966494	0.971074	0.970131
50	0.835713	0.863353	0.840156	0.868627	0.813088	0.82494	0.816164	0.797995	0.894811	0.910535	0.914452	0.904169	0.974641	0.975979	0.973225	0.974705
51	0.832713	0.873112	0.880418	0.852571	0.842189	0.839301	0.855081	0.793018	0.895368	0.888646	0.918101	0.920579	0.975225	0.975163	0.970069	0.969426
52	0.909903	0.899701	0.914729	0.918459	0.824536	0.786885	0.838367	0.810062	0.895086	0.916125	0.938574	0.925093	0.971983	0.968085	0.973162	0.97313
53	0.897505	0.874072	0.892529	0.833457	0.813248	0.81378	0.805927	0.813865	0.905966	0.918017	0.911172	0.927678	0.957697	0.957357	0.951688	0.95468
54	0.809738	0.849573	0.847196	0.824891	0.825661	0.78735	0.793797	0.785363	0.913624	0.931738	0.926072	0.901627	0.930055	0.930368	0.925059	0.92489
55	0.869736	0.863026	0.872813	0.861882	0.8393	0.824358	0.808382	0.810354	0.906888	0.909172	0.894527	0.91006	0.894523	0.918888	0.869771	0.890386
56	0.820234	0.850799	0.818077	0.822437	0.712366	0.66816	0.640531	0.646979	0.851398	0.87122	0.884487	0.896836	0.964016	0.966557	0.966801	0.968649
57	0.794966	0.789541	0.78072	0.800808	0.837344	0.869003	0.850566	0.803809	0.918526	0.91585	0.878998	0.897243	0.950604	0.972164	0.950959	0.951492
58	0.860345	0.879095	0.866685	0.873373	0.674608	0.625	0.628855	0.676902	0.91912	0.9331	0.94118	0.904842	0.957462	0.969396	0.952974	0.960498
59	0.883601	0.902859	0.882606	0.893948	0.750334	0.770128	0.743285	0.728249	0.930641	0.935243	0.925049	0.91606	0.969252	0.964104	0.967378	0.966308
60	0.889035	0.890383	0.879833	0.888939	0.724115	0.7156	0.782726	0.678365	0.920093	0.903322	0.891127	0.903227	0.949169	0.947255	0.950575	0.95028
61	0.882909	0.874574	0.885126	0.858765	0.903652	0.867643	0.917931	0.901371	0.776845	0.812242	0.799359	0.81188	0.976298	0.976195	0.975749	0.977451
62	0.869157	0.85032	0.849562	0.855407	0.809976	0.817824	0.848374	0.800501	0.912373	0.900912	0.919573	0.920174	0.947135	0.954896	0.945047	0.952777
63	0.827829	0.864406	0.844005	0.844453	0.871322	0.861332	0.850495	0.817678	0.951485	0.958068	0.947163	0.901243	0.948363	0.967777	0.959876	0.950206
64	0.856792	0.857385	0.837953	0.864623	0.721304	0.61837	0.684402	0.639786	0.804886	0.826822	0.870044	0.828406	0.881603	0.86263	0.88787	0.893981
65	0.829155	0.832965	0.851546	0.872392	0.720903	0.77715	0.736873	0.756559	0.907923	0.91986	0.916438	0.921738	0.973921	0.970854	0.970826	0.972771
66	0.877845	0.875219	0.869331	0.871269	0.769501	0.728555	0.757842	0.720949	0.886902	0.907258	0.898187	0.909272	0.973991	0.973611	0.974131	0.974027
67	0.819153	0.794628	0.78201	0.803173	0.796619	0.799894	0.761052	0.780333	0.923326	0.913214	0.908436	0.878942	0.975745	0.976461	0.972831	0.976557
68	0.798959	0.801769	0.786988	0.815999	0.665631	0.563806	0.616929	0.562319	0.899408	0.923648	0.921443	0.923038	0.940783	0.939729	0.931609	0.935886
69	0.80284	0.812429	0.794412	0.814495	0.868773	0.880593	0.866173	0.871072	0.735742	0.749491	0.705704	0.729085	0.897294	0.894884	0.900093	0.888174
70	0.890381	0.889597	0.886722	0.90412	0.847316	0.80646	0.774229	0.774644	0.907629	0.920515	0.917715	0.897299	0.959056	0.953482	0.960973	0.961093
71	0.863946	0.84268	0.857481	0.856437	0.732095	0.651741	0.732667	0.704276	0.835284	0.822785	0.878466	0.826794	0.810536	0.804625	0.731082	0.73988
72	0.905879	0.850879	0.858376	0.869352	0.742072	0.755245	0.804778	0.738028	0.880641	0.87881	0.87601	0.886911	0.816848	0.755154	0.80763	0.79591
73	0.79862	0.846974	0.845706	0.848561	0.774798	0.775943	0.766774	0.786283	0.908451	0.896017	0.917713	0.910575	0.968799	0.96891	0.965672	0.967774
74	0.877519	0.88715	0.900254	0.886383	0.840761	0.846435	0.823986	0.825378	0.912229	0.924208	0.915578	0.912651	0.889993	0.92866	0.897294	0.898564
75	0.867552	0.885039	0.890988	0.888874	0.838829	0.810069	0.776676	0.766227	0.905703	0.904087	0.90628	0.910562	0.972784	0.974525	0.97583	0.976665
76	0.828765	0.803767	0.816082	0.840932	0.860647	0.827558	0.8685	0.830316	0.921079	0.878227	0.853753	0.868775	0.972502	0.970333	0.971491	0.973353
77	0.865998	0.8434	0.871367	0.850884	0.558883	0.615935	0.588549	0.664094	0.912014	0.926262	0.908909	0.923969	0.977492	0.976671	0.97893	0.978969
78	0.905201	0.907868	0.906623	0.90516	0.859644	0.838257	0.80187	0.849567	0.879498	0.895862	0.887406	0.889451	0.970108	0.965687	0.968312	0.970716
79	0.90579	0.888981	0.881593	0.87796	0.710521	0.709589	0.724747	0.718622	0.927338	0.945973	0.914857	0.906233	0.962661	0.956658	0.957535	0.958061
80	0.762279	0.82601	0.809638	0.794606	0.331029	0.270627	0.454604	0.319972	0.799192	0.842197	0.781936	0.773378	0.917648	0.892716	0.919311	0.920221
81	0.895285	0.8971	0.855651	0.874215	0.845952	0.81148	0.798848	0.856028	0.900989	0.920307	0.907549	0.912874	0.979764	0.976801	0.978441	0.982148
82	0.896782	0.893181	0.900686	0.914399	0.905136	0.911344	0.899322	0.906865	0.925488	0.927894	0.929499	0.909681	0.970158	0.969349	0.968075	0.973606
83	0.844554	0.835914	0.860536	0.861549	0.822015	0.804075	0.796891	0.77759	0.906049	0.929753	0.901452	0.91659	0.979123	0.978718	0.980149	0.979305
84	0.865974	0.84327	0.873523	0.852899	0.741809	0.70889	0.759466	0.765618	0.894078	0.891734	0.938119	0.927837	0.977637	0.979249	0.975984	0.974987
85	0.847958	0.841306	0.868396	0.864692	0.776894	0.764962	0.784536	0.785276	0.918343	0.917933	0.912444	0.918005	0.969163	0.96927	0.968296	0.971833
86	0.792726	0.815262	0.847543	0.825079	0.604225	0.635732	0.61141	0.719387	0.908035	0.897795	0.918362	0.910576	0.961536	0.954972	0.95901	0.959485
87	0.883763	0.884436	0.864069	0.879991	0.848201	0.893968	0.898915	0.895199	0.891718	0.894857	0.91077	0.899278	0.97627	0.975879	0.974822	0.971642
88	0.892678	0.881372	0.89585	0.88802	0.746023	0.732019	0.719398	0.711732	0.934258	0.91722	0.9449	0.922852	0.973073	0.971516	0.971391	0.970515
89	0.768761	0.787098	0.763033	0.797683	0.658749	0.668272	0.709696	0.670238	0.853419	0.850202	0.831537	0.825539	0.975119	0.973034	0.973841	0.971577
90	0.885271	0.820485	0.902573	0.883774	0.784971	0.816301	0.832557	0.790301	0.902727	0.901898	0.908456	0.898363	0.96241	0.945459	0.961502	0.96104
average	0.85922	0.860539	0.861806	0.864435	0.764153	0.744461	0.755294	0.74801	0.88809	0.890625	0.888334	0.887626	0.951147	0.949416	0.94774	0.950176
Median	0.866775	0.864624	0.867846	0.864364	0.789992	0.770659	0.778658	0.764002	0.900601	0.899502	0.90401	0.897831	0.959232	0.960508	0.956986	0.959992
SD	0.0406774	0.0425175	0.04334	0.0389068	0.105261	0.11608	0.100698	0.0997607	0.0398616	0.0421224	0.0482121	0.03972	0.0304831	0.0358103	0.0369945	0.0359011
min	0.740409	0.645636	0.679948	0.727571	0.331029	0.270627	0.454604	0.319972	0.735742	0.718405	0.705704	0.729085	0.810536	0.755154	0.731082	0.73988
max	0.92481	0.928286	0.936409	0.944395	0.92318	0.911344	0.917931	0.906865	0.951485	0.958068	0.947163	0.938663	0.98035	0.979249	0.980149	0.982148
interquartile_25%	0.830045	0.841487	0.842125	0.845227	0.725475	0.709065	0.712121	0.712822	0.873907	0.873518	0.876058	0.868798	0.946284	0.944545	0.941797	0.945602
interquartile_75%	0.890377	0.890228	0.894641	0.894663	0.836467	0.817444	0.819894	0.814751	0.914389	0.918475	0.918351	0.912818	0.969894	0.970099	0.970038	0.97

## Sheet: Ex3_all
DCS	prostate	Seminal Vesicle	RECTO	BLADO		HD95 [mm]	prostate	Seminal Vesicle	RECTO	BLADO
1	0.838731	0.636969	0.814636	0.958586		1	2.57711	3.19251	3.65396	4.04457
2	0.815107	0.686204	0.90605	0.94212		2	3.41054	4.3337	2.86267	3.81686
3	0.806771	0.667659	0.903153	0.961062		3	3.1071	4.67995	2.65112	3.52105
4	0.883073	0.770617	0.906896	0.970289		4	2.47833	3.88764	2.37124	3.16353
5	0.828423	0.738603	0.860657	0.931128		5	3.61245	3.70071	4.92091	4.823
6	0.842278	0.719825	0.85021	0.95498		6	2.92969	3.62073	2.39208	3.2677
7	0.773574	0.583987	0.877186	0.951975		7	3.00892	4.27865	1.91387	3.81885
8	0.891939	0.667387	0.926344	0.946534		8	3.5994	3.75656	2.77159	5.24014
9	0.852147	0.58642	0.936982	0.965264		9	3.14092	4.08905	2.29829	4.7489
10	0.681769	0.680328	0.931106	0.954371		10	3.45622	3.92994	2.94145	5.34885
11	0.766082	0.693878	0.885619	0.951091		11	2.72646	3.52105	2.67051	3.4364
12	0.805225	0.811654	0.899602	0.942074		12	3.23889	4.48913	2.18366	4.24279
13	0.623049	0.713924	0.638639	0.926719		13	2.89618	2.92969	2.19455	5.16748
14	0.769562	0.833222	0.871982	0.945315		14	3.26049	3.39118	2.39208	4.42125
15	0.831652	0.732928	0.899937	0.925257		15	3.2208	3.60744	3.14845	4.86308
16	0.810641	0.56677	0.9191	0.933203		16	3.32039	4.63136	2.90885	4.36732
17	0.815577	0.70809	0.912567	0.950579		17	3.38291	4.92078	3.07252	4.1209
18	0.790296	0.771137	0.861478	0.971046		18	3.56757	4.03491	2.39208	3.51844
19	0.839288	0.814815	0.855057	0.94715		19	3.04854	3.33337	2.6551	4.49522
20	0.878055	0.818462	0.701857	0.963502		20	3.50583	3.25876	2.39208	2.95926
average	0.807162	0.710144	0.867953	0.949612		average	3.17444	3.87936	2.73935	4.16928
Median	0.815342	0.711007	0.89261	0.950835		Median	3.22985	3.8221	2.65311	4.18185
SD	0.0626887	0.077283	0.0731459	0.0131753		SD	0.322392	0.534364	0.635569	0.704554
min	0.623049	0.56677	0.638639	0.925257		min	2.47833	2.92969	1.91387	2.95926
max	0.891939	0.833222	0.936982	0.971046		max	3.61245	4.92078	4.92091	5.34885
interquartile_25%	0.786116	0.667591	0.859257	0.942109		interquartile_25%	2.98912	3.48858	2.38687	3.52039
interquartile_75%	0.840036	0.770747	0.908313	0.959205		interquartile_75%	3.42196	4.29242	2.917	4.76743
